# Supplementary material for: Dietary Antioxidants Influence IER5 Activation and DNA Repair: Implications for Radioprotection and Healthy Aging
Source: Antioxidants (Basel). 2025 Nov 13;14(11):1357. doi: 10.3390/antiox14111357 (PMC12649379; doi:10.3390/antiox14111357)
Supplement: Supplementary file 1 [file antioxidants-14-01357-s001.zip]

Archive with 1 entries (1 files):
- antioxidants-3892924-supplementary.pdf
